# Supplementary material for: Influenza surveillance in Western Turkey in the era of quadrivalent vaccines: A 2003–2016 retrospective analysis
Source: Hum Vaccin Immunother. 2018 Apr 25;14(8):1899–908. doi: 10.1080/21645515.2018.1452577 (PMC6149844; doi:10.1080/21645515.2018.1452577)
Supplement: KHVI_A_1452577_Supplemental.zip [file khvi-14-08-1452577-s001.zip]

Archive with 2 entries (2 files):
- KHVI_A_1452577_Supplemental Figures.docx
- KHVI_A_1452577_Supplemental.pptx
